# Supplementary material for: Agarose-Based Hydrogel Film with Embedded Oriented Photonic Nanochains for Sensing pH
Source: Polymers (Basel). 2024 May 29;16(11):1530. doi: 10.3390/polym16111530 (PMC11174816; doi:10.3390/polym16111530)
Supplement: Supplementary file 1 [file polymers-16-01530-s001.zip]

Archive with 1 entries (1 files):
- polymers-3008886-supplementary.pdf
